# Supplementary material for: Regional Differences in Self-Reported Health, Physical Activity and Physical Fitness of Urban Senior Citizens in Austria
Source: Healthcare (Basel). 2023 May 22;11(10):1514. doi: 10.3390/healthcare11101514 (PMC10218070; doi:10.3390/healthcare11101514)
Supplement: Supplementary file 1 [file healthcare-11-01514-s001.zip]

Archive with 1 entries (1 files):
- healthcare-2318182-supplementary.pdf
